# Supplementary material for: Transport-based transfer learning on Electronic Health Records: application to detection of treatment disparities
Source: J Am Med Inform Assoc. 2025 Sep 3;33(1):15–25. doi: 10.1093/jamia/ocaf134 (PMC12758479; doi:10.1093/jamia/ocaf134)
Supplement: ocaf134_Supplementary_Data [file ocaf134_supplementary_data.zip]

Archive with 2 entries (2 files):
- JAMIA_OTTEHR 2.zip
- JAMIA_OTTEHR_SI.pdf
